# Supplementary material for: Signaling events induced by lipopolysaccharide-activated Toll in response to bacterial infection in shrimp
Source: Front Immunol. 2023 Feb 3;14:1119879. doi: 10.3389/fimmu.2023.1119879 (PMC9936618; doi:10.3389/fimmu.2023.1119879)
Supplement: Supplementary file 2 [file Table_1.xlsx]

## Sheet: Sheet1
Supplemental table 1. Summary of primers in this study
Name	Sequence (5'–3')
Quantitative PCR
LvEF-1α-F	TATGCTCCTTTTGGACGTTTTGC
LvEF-1α-R	CCTTTTCTGCGGCCTTGGTAG
Dorsal-F	GATAGAGAACCCCATAAAGGTGTAC
Dorsal-R	GCAAGGTAACGACTAATCTTCTCTG
DorsalS-R	TAAACAGTTAGCAGTCACACTTCCT
DorsalL-R	CTACTCTGATGGGTCGTGGAACAG
Protein expression
Toll1-ec-F	GGGGTACCACACTTTCTCTGTCTTGTAGGCGTT
Toll1-ec-R	GCTCTAGACATGGGATTTCTGAATGATGGA
Toll1-TIR-F	GGGGTACCATGGTGTCAGGACTGGAGTCAGGCAACC
Toll1-TIR-R	TGCTCTAGATACACTTTTCGAGTTTGATTTAACAAG
Toll2-ec-F	GGGGTACCAGCCCGTGTGGCAAGTGTGT
Toll2-ec-R	GCTCTAGAGACCTCCGGCGGCAAAATA
Toll2-TIR-F	GGGGTACCATGAAGTACAAGGAAGAAATCAAAGTTT
Toll2-TIR-R	TGCTCTAGACTTACTCTGCTTTGAATCTGATTTC
Toll3-ec-F	GGGGTACCGCTGTGCACTATAACAGCGAGGA
Toll3-ec-R	GGGGGCCCGTTGTCCAACACTATGGGCCG
Toll3-TIR-F	GGGGTACCATGTACCGTGGCACCATCCGCGTG
Toll3-TIR-R	TTGGGCCCGAGCTCAACACGACCACTACAATTC
Toll4-ec-F	CCCTCGAGCCTCCCGAGTGCGAGTGGA
Toll4-ec-R	GGGGGCCCGTCATGAATGATAAGACTATTGATCCG
Toll4-TIR-F	ATTTGCGGCCGCATGGCATATAGACGACGATTAAAGCTTT
Toll4-TIR-R	TTGGGCCCTACGAAGTATGTCTGGCCCGGGGGC
Toll5-ec-F	GGGGTACCACGCCCAGTGCCACCCC
Toll5-ec-R	ATAAGAATGCGGCCGCACTGGCAGTTCTTGCTGGCCA
Toll5-TIR-F	GGGGTACCATGGCAAGGAGAAGGGCAGCAGCAGC
Toll5-TIR-R	ATTTGCGGCCGCCAGACGAAACATTCTTCGGTCGTAACC
Toll6-ec-F	GGGGTACCGCTCCAGAAAATTGTGACTGGAC
Toll6-ec-R	GCTCTAGACGGCTGCAGGAAGTCGTTC
Toll6-TIR-F	GGGGTACCATGCGCCTCCAGGCCAGCGTGTCC
Toll6-TIR-R	GCTCTAGATATGAAATAGGACGCACTGACAGCT
Toll7-ec-F	GGGGTACCATGCCCTTCCCGGCCTG
Toll7-ec-R	GCTCTAGACTCCTCCTCTTCCTCTTCGCC
Toll7-TIR-F	GGGGTACCATGAGGCAGGGCAGATGCTGGTCG
Toll7-TIR-R	TTGGGCCCAAACCGACAGGTAGTCCTCGTG
Toll8-ec-F	GGGGTACCGTAGGTCCGGACTACCACACTCC
Toll8-ec-R	GGGGGCCCTAGTCCAAGTAAGCCTCGTGCC
Toll8-TIR-F	GGGGTACCATGAACCGCAACCGCATGCGGGTG
Toll8-TIR-R	TTGGGCCCGGTGTGTAGAGGGACAGGGCG
Toll9-ec-F	GGTACCCCTCACAGCAGCCTCAGGA
Toll9-ec-R	GGGCCCGCCGTCGAGCAAGTTCGTCCTCAG
Toll9-TIR-F	ATTTGCGGCCGCATGAGGAAGCGATGGTATGTGCGC
ToRl9-TIR-F	TTGGGCCCGGTGTGTAGAGGGACAGGGCG
TRAF6-1-F	GGGGTACCATGGAGAGTGTCGAAGAGTCCATT
TRAF6-100-R	TTGGGCCCCAGTCCGTGGTTTGGGCACTTCACGC
TRAF6-101-F	GGGGTACCATGGGATGCCGCCGCACCGTGGATCTGA
TRAF6-225-R	TTGGGCCCGTGCTGATTCAGGTCGGCGCGGGTC
TRAF6-226-F	GGGGTACCATGCTGCAGGCCACCCAGCTGCACCT
TRAF6-410-R	TTGGGCCCCCGCTCATCTCGGTCAGCTGGGCCT
TRAF6-411-F	GGGGTACCATGAAGTACTGCAACGGCGACTACGTGT
TRAF6-594-R	TTGGGCCCCACACAGCTTTGCTTCTCTATATGAAG
TAB2-1-F	GGGGTACCATGGACGGAGCGCGGCACTCCG
TAB2-60-R	TTCTCGAGATGGTGGATGTGCGTCTTCTGCGAC
TAB2-61-F	GGGGTACCATGGGTGGATACTATGGCCCATGG
TAB2-320-R	TTCTCGAGGACACTGCTGCTGTTGCTGC
TAB2-321-F	GGGGTACCATGAGTCGACCCCCCCCAGCGCTAG
TAB2-410-R	TTCTCGAGTTCCAATTCAGGTGCTAATCGT
TAB2-411-F	GGGGTACCATGCCAGAATACCCCTTACACGTACC
TAB2-500-R	TTCTCGAGTACTGTATCTCCTGGCACTCCCTG
TAB2-501-F	GGGGTACCATGGATGAGGTGGGCCCTAAGTG
TAB2-530-R	TTCTCGAGGCGTGGGTAGTCGCACATCTCGC
TAB2-531-F	GGGGTACCATGTTCACCATAGGTACGGCCCC
TAB2-608-R	TTCTCGAGCACACTATCAGAGCGGTCCCGC
TAK1-1-F	GGGGTACCATGCACATATCTGCCATGGATAACC
TAK1-630-R	TTGGGCCCCCAGAAAGCACCGAGCTCTTCCT
TAK1-631-F	GGGGTACCATGGGGCTCCTGGACGGGGAGATC
TAK1-758-R	TTGGGCCCGAGGGGGGTCAGGGAGAGGTTC
Dorsal-L-F	CGGAATTCATGGCTGACCCAATGTTTGTTGC
Dorsal-L-R	AACGGGCCCTTAGTGCTTGGATGTGAGCTGATTGAGA
dsRNA templates amplification
dsRNA-GFP-T7-F	GGATCCTAATACGACTCACTATAGGCGACGTAAACGGCCACAAGTT
dsRNA-GFP-R	ATGGGGGTGTTCTGCTGGTAG
dsRNA-GFP-F	CGACGTAAACGGCCACAAGTT
Dorsal-L-F	CGGGCATGAGACCACCTTACTCACCA
Dorsal-L-R	CCTGCTTTGCCTGAGGCGGAACAT
Dorsal-L-T7-F	GGATCCTAATACGACTCACTATAGGCGGGCATGAGACCACCTTACTCACCA
Dorsal-L-T7-R	GGATCCTAATACGACTCACTATAGGCCTGCTTTGCCTGAGGCGGAACAT
Dorsal-S-F	GTTTTGGATATTTTCTGATATGTGATG
Dorsal-S-R	TGAATCGGAACACTGTGAGCA
DorsaS-S-T7-F	GGATCCTAATACGACTCACTATAGGGTTTTGGATATTTTCTGATATGTGATG
Dorsal-S-T7-R	GGATCCTAATACGACTCACTATAGGTGAATCGGAACACTGTGAGCA
Dorsal-F	TGTATGGAGGGGTACAGATGGGAGG
Dorsal-R	GGTGGGGTCGGTAAGGTGGGTC
Dorsal-T7-F	GGATCCTAATACGACTCACTATAGGTGTATGGAGGGGTACAGATGGGAGG
Dorsal-T7-R	GGATCCTAATACGACTCACTATAGGGGTGGGGTCGGTAAGGTGGGTC
